# Supplementary material for: Estimating the prevalence of functional exonic splice regulatory information
Source: Hum Genet. 2017 Apr 12;136(9):1059–78. doi: 10.1007/s00439-017-1798-3 (PMC5602102; doi:10.1007/s00439-017-1798-3)
Supplement: Supplementary file 3 — Online Resource 3: Transcript identifiers and the lengths of corresponding introns. Used for calculating median intron length (tsv 2668 kb) [file 439_2017_1798_MOESM3_ESM.tsv]

Article: Estimating the prevalence of functional exonic splice regulatory information. Journal: Human Genetics. Authors: Rosina Savisaar and Laurence D. Hurst. Correspondence to: Rosina Savisaar, r.savisaar@bath.ac.uk, The Milner Centre for Evolution, Department of Biology and Biochemistry, University of Bath, Bath, BA2 7AY, United Kingdom
transcript ID	intron rank	intron length
ENST00000372970	0	5221
ENST00000372970	1	3806
ENST00000372970	2	286
ENST00000372970	3	234
ENST00000372970	4	2418
ENST00000450136	0	10280
ENST00000482387	0	11196
ENST00000482387	1	52531
ENST00000482387	2	25229
ENST00000482387	3	17142
ENST00000482387	4	14148
ENST00000482387	5	2673
ENST00000482387	6	1128
ENST00000482387	7	1391
ENST00000482387	8	682
ENST00000482387	9	14235
ENST00000482387	10	28998
ENST00000482387	11	23783
ENST00000464451	0	924
ENST00000464451	1	2613
ENST00000464451	2	91
ENST00000464451	3	957
ENST00000464451	4	3261
ENST00000464451	5	296
ENST00000464451	6	4215
ENST00000464451	7	1916
ENST00000464451	8	269
ENST00000464451	9	370
ENST00000464451	10	1416
ENST00000376772	0	1110
ENST00000376772	1	405
ENST00000379984	0	2273
ENST00000379984	1	2565
ENST00000379984	2	9320
ENST00000379984	3	881
ENST00000379984	4	14351
ENST00000536845	0	42052
ENST00000536845	1	396
ENST00000536845	2	562
ENST00000536845	3	119
ENST00000536845	4	109
ENST00000536845	5	229
ENST00000536845	6	448
ENST00000536845	7	696
ENST00000536845	8	745
ENST00000536845	9	106
ENST00000536845	10	332
ENST00000536845	11	89
ENST00000536845	12	812
ENST00000536845	13	95
ENST00000536845	14	433
ENST00000536845	15	359
ENST00000536845	16	1487
ENST00000536845	17	1748
ENST00000291552	0	1221
ENST00000291552	1	91
ENST00000291552	2	649
ENST00000291552	3	157
ENST00000291552	4	4709
ENST00000291552	5	3795
ENST00000291552	6	3048
ENST00000202816	0	2200
ENST00000202816	1	1393
ENST00000202816	2	9393
ENST00000202816	3	5255
ENST00000202816	4	25849
ENST00000202816	5	6923
ENST00000202816	6	2982
ENST00000202816	7	1309
ENST00000202816	8	1031
ENST00000202816	9	2541
ENST00000202816	10	602
ENST00000202816	11	6233
ENST00000202816	12	1638
ENST00000311635	0	2375
ENST00000311635	1	1017
ENST00000311635	2	697
ENST00000311635	3	6612
ENST00000311635	4	646
ENST00000311635	5	3408
ENST00000311635	6	13044
ENST00000311635	7	23038
ENST00000324048	0	2810
ENST00000324048	1	200
ENST00000324048	2	121
ENST00000324048	3	388
ENST00000324048	4	106
ENST00000324048	5	137
ENST00000324048	6	114
ENST00000324048	7	197
ENST00000324048	8	141
ENST00000359299	0	35365
ENST00000359299	1	11320
ENST00000359299	2	22947
ENST00000359299	3	1556
ENST00000359299	4	958
ENST00000359299	5	12413
ENST00000359299	6	96
ENST00000359299	7	1233
ENST00000359299	8	2370
ENST00000359299	9	2817
ENST00000359299	10	2684
ENST00000306385	0	8048
ENST00000306385	1	2427
ENST00000306385	2	219
ENST00000306385	3	310
ENST00000306385	4	712
ENST00000306385	5	1747
ENST00000306385	6	538
ENST00000306385	7	11565
ENST00000306385	8	1906
ENST00000306385	9	270
ENST00000306385	10	133
ENST00000306385	11	542
ENST00000306385	12	1092
ENST00000306385	13	399
ENST00000306385	14	4382
ENST00000306385	15	4925
ENST00000306385	16	321
ENST00000306385	17	1928
ENST00000306385	18	1898
ENST00000265165	0	14871
ENST00000265165	1	672
ENST00000265165	2	6278
ENST00000265165	3	7449
ENST00000265165	4	1109
ENST00000265165	5	1971
ENST00000265165	6	1686
ENST00000265165	7	5678
ENST00000265165	8	74310
ENST00000265165	9	1395
ENST00000265165	10	2391
ENST00000308158	0	2974
ENST00000308158	1	1002
ENST00000308158	2	1692
ENST00000308158	3	390
ENST00000308158	4	6924
ENST00000308158	5	271
ENST00000308158	6	1513
ENST00000308158	7	77
ENST00000308158	8	625
ENST00000308158	9	4510
ENST00000308158	10	1305
ENST00000308158	11	968
ENST00000269571	0	6678
ENST00000269571	1	1179
ENST00000269571	2	783
ENST00000269571	3	360
ENST00000269571	4	204
ENST00000269571	5	138
ENST00000269571	6	1446
ENST00000269571	7	274
ENST00000269571	8	2837
ENST00000269571	9	86
ENST00000269571	10	203
ENST00000269571	11	361
ENST00000269571	12	81
ENST00000269571	13	714
ENST00000269571	14	2306
ENST00000269571	15	3484
ENST00000269571	16	80
ENST00000269571	17	251
ENST00000269571	18	715
ENST00000269571	19	137
ENST00000269571	20	122
ENST00000269571	21	304
ENST00000269571	22	708
ENST00000269571	23	155
ENST00000269571	24	291
ENST00000269571	25	141
ENST00000327428	0	6613
ENST00000327428	1	2828
ENST00000327428	2	2517
ENST00000318445	0	61904
ENST00000318445	1	178422
ENST00000318445	2	9299
ENST00000318445	3	15922
ENST00000318445	4	5431
ENST00000318445	5	2091
ENST00000318445	6	18494
ENST00000318445	7	3790
ENST00000318445	8	11741
ENST00000393593	0	1636
ENST00000393593	1	8165
ENST00000393593	2	9078
ENST00000393593	3	9891
ENST00000393593	4	318
ENST00000393593	5	760
ENST00000393593	6	9409
ENST00000393593	7	45308
ENST00000374855	0	2938
ENST00000374855	1	410
ENST00000374855	2	927
ENST00000374855	3	843
ENST00000374855	4	826
ENST00000374855	5	1231
ENST00000374855	6	809
ENST00000374855	7	4811
ENST00000216124	0	114
ENST00000216124	1	254
ENST00000216124	2	90
ENST00000216124	3	312
ENST00000216124	4	73
ENST00000216124	5	113
ENST00000216124	6	149
ENST00000310999	0	991
ENST00000310999	1	86
ENST00000310999	2	720
ENST00000310999	3	372
ENST00000394876	0	1528
ENST00000394876	1	2794
ENST00000394876	2	2211
ENST00000394876	3	1124
ENST00000394876	4	632
ENST00000394876	5	942
ENST00000394876	6	4551
ENST00000273450	0	1879
ENST00000273450	1	1215
ENST00000273450	2	2697
ENST00000273450	3	2672
ENST00000273450	4	1676
ENST00000273450	5	3348
ENST00000273450	6	6265
ENST00000273450	7	1164
ENST00000273450	8	4501
ENST00000273450	9	1090
ENST00000273450	10	4000
ENST00000273450	11	1101
ENST00000273450	12	929
ENST00000273450	13	8874
ENST00000273450	14	3479
ENST00000273450	15	2912
ENST00000273450	16	972
ENST00000273450	17	758
ENST00000273450	18	1839
ENST00000273450	19	896
ENST00000273450	20	2213
ENST00000273450	21	19959
ENST00000535286	0	42282
ENST00000535286	1	4910
ENST00000535286	2	15631
ENST00000535286	3	6697
ENST00000535286	4	16395
ENST00000535286	5	1952
ENST00000535286	6	8486
ENST00000535286	7	15187
ENST00000535286	8	710
ENST00000535286	9	17611
ENST00000535286	10	5890
ENST00000535286	11	32291
ENST00000535286	12	5965
ENST00000296302	0	2185
ENST00000296302	1	109
ENST00000296302	2	3906
ENST00000296302	3	3369
ENST00000296302	4	3353
ENST00000296302	5	1314
ENST00000296302	6	556
ENST00000296302	7	12307
ENST00000296302	8	2355
ENST00000296302	9	7225
ENST00000296302	10	664
ENST00000296302	11	1559
ENST00000296302	12	14265
ENST00000296302	13	5580
ENST00000296302	14	5395
ENST00000296302	15	1805
ENST00000296302	16	9734
ENST00000296302	17	1523
ENST00000296302	18	5566
ENST00000296302	19	7138
ENST00000296302	20	1202
ENST00000296302	21	1360
ENST00000296302	22	3554
ENST00000296302	23	3299
ENST00000296302	24	6388
ENST00000296302	25	3817
ENST00000296302	26	6221
ENST00000296302	27	9854
ENST00000296302	28	976
ENST00000316649	0	2265
ENST00000316649	1	3838
ENST00000316649	2	573
ENST00000316649	3	1781
ENST00000316649	4	5515
ENST00000316649	5	27537
ENST00000280326	0	3699
ENST00000280326	1	468
ENST00000280326	2	1116
ENST00000280326	3	1957
ENST00000280326	4	82
ENST00000280326	5	2256
ENST00000280326	6	648
ENST00000280326	7	735
ENST00000280326	8	515
ENST00000280326	9	1341
ENST00000528429	0	13091
ENST00000528429	1	2576
ENST00000528429	2	25711
ENST00000528429	3	31463
ENST00000528429	4	3053
ENST00000528429	5	5813
ENST00000528429	6	40094
ENST00000528429	7	1490
ENST00000528429	8	14114
ENST00000528429	9	71962
ENST00000528429	10	2828
ENST00000528429	11	47626
ENST00000528429	12	83774
ENST00000528429	13	22358
ENST00000528429	14	61547
ENST00000366862	0	16075
ENST00000366862	1	3492
ENST00000366862	2	18929
ENST00000366862	3	4014
ENST00000537040	0	7864
ENST00000537040	1	502
ENST00000537040	2	111
ENST00000537040	3	2947
ENST00000537040	4	292
ENST00000537040	5	124
ENST00000537040	6	546
ENST00000537040	7	1657
ENST00000537040	8	176
ENST00000341068	0	2934
ENST00000341068	1	4383
ENST00000341068	2	1617
ENST00000341068	3	1528
ENST00000341068	4	1983
ENST00000341068	5	1389
ENST00000341068	6	358
ENST00000341068	7	959
ENST00000341068	8	2756
ENST00000341068	9	4041
ENST00000341068	10	1522
ENST00000341068	11	101
ENST00000341068	12	494
ENST00000341068	13	5902
ENST00000341068	14	1556
ENST00000341068	15	941
ENST00000341068	16	174
ENST00000341068	17	1962
ENST00000341068	18	3053
ENST00000341068	19	6188
ENST00000341068	20	3198
ENST00000341068	21	2280
ENST00000341068	22	968
ENST00000341068	23	2365
ENST00000341068	24	94
ENST00000341068	25	609
ENST00000341068	26	5430
ENST00000341068	27	1785
ENST00000341068	28	1292
ENST00000341068	29	3565
ENST00000341068	30	4899
ENST00000341068	31	3538
ENST00000341068	32	526
ENST00000341068	33	2910
ENST00000341068	34	5703
ENST00000341068	35	116
ENST00000341068	36	1419
ENST00000341068	37	3987
ENST00000341068	38	1076
ENST00000341068	39	910
ENST00000341068	40	3071
ENST00000341068	41	4533
ENST00000341068	42	595
ENST00000341068	43	204
ENST00000341068	44	5145
ENST00000341068	45	1641
ENST00000341068	46	3092
ENST00000611551	0	676
ENST00000611551	1	8934
ENST00000374762	0	2024
ENST00000374762	1	2327
ENST00000374762	2	1827
ENST00000374762	3	1823
ENST00000374762	4	88
ENST00000302506	0	258
ENST00000302506	1	4851
ENST00000302506	2	1198
ENST00000302506	3	96
ENST00000302506	4	1952
ENST00000302506	5	6339
ENST00000302506	6	2913
ENST00000302506	7	411
ENST00000302506	8	2732
ENST00000302506	9	2088
ENST00000302506	10	769
ENST00000302506	11	816
ENST00000302506	12	2007
ENST00000302506	13	998
ENST00000324366	0	1119
ENST00000324366	1	202
ENST00000324366	2	182
ENST00000324366	3	215
ENST00000324366	4	847
ENST00000324366	5	86
ENST00000324366	6	86
ENST00000324366	7	94
ENST00000324366	8	169
ENST00000324366	9	1092
ENST00000324366	10	209
ENST00000324366	11	146
ENST00000324366	12	711
ENST00000324366	13	465
ENST00000324366	14	285
ENST00000324366	15	636
ENST00000245957	0	4026
ENST00000245957	1	14057
ENST00000245957	2	3297
ENST00000245957	3	810
ENST00000245957	4	232
ENST00000245957	5	15228
ENST00000245957	6	7678
ENST00000245957	7	44042
ENST00000245957	8	16421
ENST00000245957	9	4605
ENST00000245957	10	2168
ENST00000245957	11	2884
ENST00000245957	12	18469
ENST00000245957	13	3285
ENST00000245957	14	5150
ENST00000245957	15	2991
ENST00000245957	16	28346
ENST00000245957	17	17740
ENST00000245957	18	5379
ENST00000245957	19	11192
ENST00000245957	20	14035
ENST00000245957	21	11150
ENST00000245957	22	1363
ENST00000245957	23	7789
ENST00000245957	24	43444
ENST00000245957	25	18288
ENST00000399599	0	107
ENST00000399599	1	631
ENST00000399599	2	194
ENST00000399599	3	430
ENST00000262776	0	265
ENST00000262776	1	1465
ENST00000262776	2	1145
ENST00000262776	3	983
ENST00000262776	4	2609
ENST00000328224	0	3111
ENST00000394818	0	3987
ENST00000394818	1	468
ENST00000394818	2	898
ENST00000394818	3	7241
ENST00000394818	4	829
ENST00000394818	5	117
ENST00000394818	6	1228
ENST00000394818	7	418
ENST00000394818	8	91
ENST00000394818	9	455
ENST00000394818	10	3470
ENST00000394818	11	77
ENST00000394818	12	339
ENST00000394818	13	906
ENST00000394818	14	1573
ENST00000394818	15	184
ENST00000394818	16	1210
ENST00000394818	17	1554
ENST00000396912	0	1636
ENST00000396912	1	9203
ENST00000396912	2	262
ENST00000396912	3	5915
ENST00000373062	0	665
ENST00000373062	1	510
ENST00000373062	2	493
ENST00000373062	3	5040
ENST00000373062	4	208
ENST00000373062	5	771
ENST00000373062	6	728
ENST00000373062	7	5666
ENST00000373062	8	441
ENST00000373062	9	930
ENST00000373062	10	3377
ENST00000373062	11	3210
ENST00000373062	12	1866
ENST00000373062	13	955
ENST00000373062	14	1912
ENST00000311956	0	139
ENST00000311956	1	179
ENST00000311956	2	428
ENST00000311956	3	204
ENST00000311956	4	76
ENST00000311956	5	263
ENST00000311956	6	183
ENST00000311956	7	671
ENST00000311956	8	5990
ENST00000311956	9	7399
ENST00000311956	10	219
ENST00000311956	11	4394
ENST00000304735	0	8875
ENST00000505374	0	848
ENST00000505374	1	7131
ENST00000505374	2	13978
ENST00000505374	3	2897
ENST00000505374	4	761
ENST00000505374	5	3816
ENST00000505374	6	12023
ENST00000505374	7	1000
ENST00000505374	8	787
ENST00000505374	9	3315
ENST00000505374	10	102
ENST00000505374	11	234
ENST00000505374	12	646
ENST00000505374	13	1175
ENST00000505374	14	2575
ENST00000505374	15	1935
ENST00000505374	16	5618
ENST00000505374	17	15101
ENST00000505374	18	1128
ENST00000505374	19	141
ENST00000505374	20	1039
ENST00000556816	0	204
ENST00000556816	1	122
ENST00000556816	2	435
ENST00000542113	0	1073
ENST00000542113	1	10948
ENST00000542113	2	2171
ENST00000401977	0	1032
ENST00000401977	1	4555
ENST00000368408	0	6021
ENST00000368408	1	472
ENST00000368408	2	185
ENST00000368408	3	207
ENST00000588072	0	1048
ENST00000588072	1	682
ENST00000588072	2	91
ENST00000588072	3	138
ENST00000588072	4	1643
ENST00000588072	5	643
ENST00000588072	6	3977
ENST00000588072	7	3407
ENST00000588072	8	8846
ENST00000588072	9	1891
ENST00000265354	0	1677
ENST00000265354	1	1592
ENST00000265354	2	580
ENST00000265354	3	1626
ENST00000265354	4	320
ENST00000265354	5	212
ENST00000278070	0	4628
ENST00000278070	1	580
ENST00000278070	2	113
ENST00000278070	3	119
ENST00000278070	4	1040
ENST00000278070	5	1151
ENST00000278070	6	712
ENST00000278070	7	1581
ENST00000278070	8	979
ENST00000278070	9	106
ENST00000278070	10	122
ENST00000278070	11	239
ENST00000278070	12	596
ENST00000284690	0	1350
ENST00000284690	1	613
ENST00000284690	2	1658
ENST00000284690	3	746
ENST00000284690	4	10358
ENST00000284690	5	91
ENST00000284690	6	1318
ENST00000284690	7	5399
ENST00000284690	8	7014
ENST00000284690	9	13359
ENST00000370225	0	2866
ENST00000370225	1	1665
ENST00000370225	2	2725
ENST00000370225	3	73
ENST00000370225	4	752
ENST00000370225	5	3448
ENST00000370225	6	2051
ENST00000370225	7	494
ENST00000370225	8	453
ENST00000370225	9	1928
ENST00000370225	10	332
ENST00000370225	11	3157
ENST00000370225	12	1048
ENST00000370225	13	3727
ENST00000370225	14	1480
ENST00000370225	15	230
ENST00000370225	16	131
ENST00000370225	17	1434
ENST00000370225	18	1535
ENST00000370225	19	4396
ENST00000370225	20	796
ENST00000370225	21	469
ENST00000370225	22	657
ENST00000370225	23	4696
ENST00000370225	24	356
ENST00000370225	25	2692
ENST00000370225	26	1081
ENST00000370225	27	1358
ENST00000370225	28	437
ENST00000370225	29	1137
ENST00000370225	30	2174
ENST00000370225	31	1774
ENST00000370225	32	2675
ENST00000370225	33	3412
ENST00000370225	34	1285
ENST00000370225	35	3714
ENST00000370225	36	1817
ENST00000370225	37	358
ENST00000370225	38	14372
ENST00000370225	39	702
ENST00000370225	40	615
ENST00000370225	41	1016
ENST00000370225	42	2633
ENST00000370225	43	15352
ENST00000370225	44	4023
ENST00000370225	45	5434
ENST00000370225	46	2721
ENST00000370225	47	1393
ENST00000370225	48	7913
ENST00000413817	0	81
ENST00000413817	1	105
ENST00000413817	2	373
ENST00000413817	3	337
ENST00000413817	4	135
ENST00000413817	5	89
ENST00000413817	6	328
ENST00000413817	7	127
ENST00000413817	8	110
ENST00000413817	9	98
ENST00000413817	10	792
ENST00000413817	11	255
ENST00000413817	12	86
ENST00000413817	13	116
ENST00000413817	14	817
ENST00000413817	15	534
ENST00000413817	16	826
ENST00000413817	17	75
ENST00000413817	18	7808
ENST00000244426	0	2337
ENST00000244426	1	2846
ENST00000244426	2	2255
ENST00000244426	3	2069
ENST00000244426	4	1405
ENST00000244426	5	9810
ENST00000244426	6	186
ENST00000244426	7	641
ENST00000244426	8	323
ENST00000244426	9	1534
ENST00000244426	10	2057
ENST00000594465	0	482
ENST00000594465	1	1426
ENST00000594465	2	3250
ENST00000594465	3	1253
ENST00000594465	4	85
ENST00000594465	5	441
ENST00000594465	6	195
ENST00000594465	7	828
ENST00000594465	8	83
ENST00000594465	9	358
ENST00000594465	10	181
ENST00000594465	11	82
ENST00000594465	12	834
ENST00000594465	13	10626
ENST00000377560	0	518
ENST00000377560	1	277
ENST00000377560	2	371
ENST00000377560	3	3041
ENST00000377560	4	275
ENST00000377560	5	1585
ENST00000377560	6	674
ENST00000377560	7	664
ENST00000377560	8	1407
ENST00000377560	9	2874
ENST00000377560	10	736
ENST00000377560	11	2228
ENST00000377560	12	91
ENST00000377560	13	3661
ENST00000377560	14	920
ENST00000377560	15	5292
ENST00000377560	16	1594
ENST00000377560	17	295
ENST00000377560	18	277
ENST00000377560	19	1210
ENST00000377560	20	5571
ENST00000377560	21	2837
ENST00000377560	22	713
ENST00000377560	23	3250
ENST00000377560	24	493
ENST00000377560	25	1384
ENST00000377560	26	2234
ENST00000377560	27	3641
ENST00000377560	28	401
ENST00000377560	29	112
ENST00000377560	30	2190
ENST00000377560	31	7153
ENST00000377560	32	1330
ENST00000377560	33	388
ENST00000377560	34	886
ENST00000377560	35	806
ENST00000377560	36	690
ENST00000377560	37	1288
ENST00000377560	38	1991
ENST00000377560	39	237
ENST00000377560	40	1160
ENST00000377560	41	1953
ENST00000377560	42	644
ENST00000377560	43	3325
ENST00000377560	44	100
ENST00000377560	45	112
ENST00000377560	46	2891
ENST00000377560	47	385
ENST00000377560	48	516
ENST00000377560	49	148
ENST00000377560	50	1631
ENST00000377560	51	593
ENST00000377560	52	1289
ENST00000377560	53	1514
ENST00000377560	54	2157
ENST00000377560	55	1977
ENST00000377560	56	515
ENST00000377560	57	2039
ENST00000377560	58	2660
ENST00000377560	59	962
ENST00000377560	60	582
ENST00000377560	61	928
ENST00000377560	62	2721
ENST00000377560	63	377
ENST00000377560	64	3195
ENST00000377560	65	1051
ENST00000377560	66	4267
ENST00000377560	67	3723
ENST00000377560	68	22761
ENST00000377560	69	2518
ENST00000377560	70	669
ENST00000377560	71	3347
ENST00000377560	72	1309
ENST00000377560	73	4678
ENST00000377560	74	62209
ENST00000374202	0	355
ENST00000374202	1	252
ENST00000374202	2	532
ENST00000374202	3	765
ENST00000374202	4	208
ENST00000374202	5	208
ENST00000374202	6	374
ENST00000543802	0	1602
ENST00000543802	1	620
ENST00000543802	2	12034
ENST00000247178	0	7893
ENST00000247178	1	79
ENST00000247178	2	2498
ENST00000247178	3	1271
ENST00000247178	4	3667
ENST00000247178	5	4814
ENST00000247178	6	4947
ENST00000247178	7	1389
ENST00000247178	8	14167
ENST00000375703	0	391
ENST00000375703	1	549
ENST00000375703	2	1590
ENST00000375703	3	150
ENST00000375703	4	733
ENST00000375703	5	164
ENST00000375703	6	246
ENST00000375703	7	655
ENST00000375703	8	2067
ENST00000375703	9	5868
ENST00000375703	10	127
ENST00000375703	11	4535
ENST00000375703	12	254
ENST00000375703	13	145
ENST00000375703	14	221
ENST00000375703	15	247
ENST00000375703	16	273
ENST00000375703	17	114
ENST00000375703	18	473
ENST00000375703	19	345
ENST00000375703	20	209
ENST00000375703	21	202
ENST00000375703	22	156
ENST00000375703	23	234
ENST00000368910	0	1943
ENST00000359052	0	610
ENST00000359052	1	17534
ENST00000359052	2	7657
ENST00000359052	3	2829
ENST00000359052	4	3887
ENST00000359052	5	8647
ENST00000359052	6	996
ENST00000359052	7	1782
ENST00000359052	8	11699
ENST00000359052	9	5821
ENST00000359052	10	2798
ENST00000359052	11	1021
ENST00000359052	12	92
ENST00000359052	13	1373
ENST00000359052	14	547
ENST00000359052	15	1262
ENST00000359052	16	98
ENST00000359052	17	189
ENST00000359052	18	1541
ENST00000359052	19	691
ENST00000359052	20	1530
ENST00000359052	21	1656
ENST00000359052	22	4403
ENST00000449590	0	3218
ENST00000449590	1	2393
ENST00000449590	2	10272
ENST00000449590	3	1725
ENST00000449590	4	1985
ENST00000449590	5	108
ENST00000449590	6	185
ENST00000449590	7	189
ENST00000449590	8	445
ENST00000449590	9	1568
ENST00000449590	10	328
ENST00000449590	11	285
ENST00000449590	12	665
ENST00000449590	13	81
ENST00000449590	14	479
ENST00000253031	0	97
ENST00000253031	1	87
ENST00000253031	2	155
ENST00000253031	3	76
ENST00000253031	4	1493
ENST00000253031	5	1856
ENST00000253031	6	82
ENST00000253031	7	420
ENST00000253031	8	144
ENST00000472938	0	98
ENST00000472938	1	380
ENST00000472938	2	183
ENST00000472938	3	244
ENST00000472938	4	117
ENST00000472938	5	130
ENST00000472938	6	657
ENST00000472938	7	75
ENST00000462430	0	1560
ENST00000462430	1	681
ENST00000552808	0	3092
ENST00000552808	1	5729
ENST00000552808	2	38551
ENST00000552808	3	21469
ENST00000552808	4	206515
ENST00000396651	0	433
ENST00000396651	1	534
ENST00000396651	2	839
ENST00000396651	3	210
ENST00000396651	4	446
ENST00000359221	0	11826
ENST00000359221	1	2093
ENST00000359221	2	32834
ENST00000359221	3	3382
ENST00000359221	4	30568
ENST00000359221	5	2456
ENST00000359221	6	676
ENST00000359221	7	1153
ENST00000359221	8	3978
ENST00000359221	9	51945
ENST00000359221	10	34868
ENST00000359221	11	160122
ENST00000359221	12	5013
ENST00000324464	0	577
ENST00000324464	1	2951
ENST00000324464	2	4012
ENST00000324464	3	135
ENST00000324464	4	2148
ENST00000324464	5	847
ENST00000324464	6	92
ENST00000324464	7	1240
ENST00000324464	8	143
ENST00000324464	9	4611
ENST00000324464	10	3930
ENST00000324464	11	144
ENST00000324464	12	133
ENST00000324464	13	1951
ENST00000550411	0	4209
ENST00000550411	1	5825
ENST00000550411	2	5286
ENST00000550411	3	1577
ENST00000615972	0	10150
ENST00000445930	0	1004
ENST00000445930	1	94
ENST00000445930	2	241
ENST00000445930	3	2284
ENST00000445930	4	241
ENST00000445930	5	2356
ENST00000445930	6	4112
ENST00000445930	7	86
ENST00000445930	8	624
ENST00000445930	9	1822
ENST00000445930	10	128
ENST00000445930	11	2774
ENST00000445930	12	3462
ENST00000321582	0	37457
ENST00000321582	1	10053
ENST00000321582	2	103260
ENST00000321582	3	759
ENST00000321582	4	14215
ENST00000321582	5	41952
ENST00000321582	6	7415
ENST00000321582	7	53318
ENST00000373243	0	883
ENST00000373243	1	1078
ENST00000373243	2	1097
ENST00000373243	3	568
ENST00000373243	4	340
ENST00000373243	5	1317
ENST00000257347	0	706
ENST00000257347	1	1863
ENST00000257347	2	1483
ENST00000257347	3	1010
ENST00000257347	4	3794
ENST00000257347	5	12350
ENST00000257347	6	3821
ENST00000257347	7	9500
ENST00000257347	8	5947
ENST00000257347	9	4586
ENST00000257347	10	120
ENST00000257347	11	13419
ENST00000257347	12	3965
ENST00000257347	13	298
ENST00000584701	0	1786
ENST00000584701	1	1860
ENST00000584701	2	1583
ENST00000376221	0	6408
ENST00000376221	1	10451
ENST00000376221	2	4106
ENST00000323469	0	3428
ENST00000264833	0	1943
ENST00000264833	1	349
ENST00000264833	2	232
ENST00000264833	3	2783
ENST00000264833	4	75509
ENST00000395934	0	10048
ENST00000395934	1	19570
ENST00000395934	2	54986
ENST00000395934	3	8866
ENST00000395934	4	23202
ENST00000395934	5	5022
ENST00000395934	6	15335
ENST00000395934	7	2265
ENST00000395934	8	31565
ENST00000395934	9	81335
ENST00000395934	10	19843
ENST00000383701	0	568
ENST00000383701	1	1232
ENST00000383701	2	3023
ENST00000383701	3	4572
ENST00000383701	4	781
ENST00000383701	5	124
ENST00000383701	6	347
ENST00000383701	7	8993
ENST00000383701	8	3493
ENST00000383701	9	2663
ENST00000383701	10	657
ENST00000383701	11	2478
ENST00000383701	12	606
ENST00000383701	13	1108
ENST00000383701	14	2075
ENST00000383701	15	523
ENST00000383701	16	774
ENST00000614443	0	1501
ENST00000450165	0	2285
ENST00000450165	1	136
ENST00000450165	2	14935
ENST00000450165	3	2576
ENST00000450165	4	2993
ENST00000450165	5	7858
ENST00000450165	6	1923
ENST00000450165	7	3598
ENST00000450165	8	4420
ENST00000450165	9	306
ENST00000450165	10	2811
ENST00000450165	11	105
ENST00000450165	12	2280
ENST00000450165	13	907
ENST00000450165	14	11465
ENST00000450165	15	5349
ENST00000450165	16	22492
ENST00000280701	0	842
ENST00000280701	1	2094
ENST00000367940	0	527
ENST00000367940	1	12844
ENST00000367940	2	1763
ENST00000367940	3	5955
ENST00000367940	4	10926
ENST00000367940	5	2411
ENST00000367940	6	3074
ENST00000298492	0	4929
ENST00000298492	1	9654
ENST00000298492	2	2771
ENST00000298492	3	7144
ENST00000298492	4	1970
ENST00000298492	5	517
ENST00000298492	6	1871
ENST00000298492	7	3038
ENST00000607016	0	4519
ENST00000607016	1	2105
ENST00000607016	2	46176
ENST00000607016	3	50291
ENST00000327946	0	10705
ENST00000327946	1	6219
ENST00000327946	2	27168
ENST00000327946	3	75605
ENST00000327946	4	1210
ENST00000327946	5	3178
ENST00000327946	6	1460
ENST00000327946	7	124881
ENST00000327946	8	1413
ENST00000327946	9	12819
ENST00000327946	10	47005
ENST00000327946	11	222579
ENST00000327946	12	67339
ENST00000327946	13	157292
ENST00000327946	14	2217
ENST00000375533	0	3284
ENST00000375533	1	437
ENST00000255224	0	1063
ENST00000255224	1	1747
ENST00000255224	2	2853
ENST00000617249	0	607
ENST00000617249	1	2250
ENST00000617249	2	1257
ENST00000617249	3	127
ENST00000617249	4	767
ENST00000617249	5	829
ENST00000617249	6	961
ENST00000617249	7	1170
ENST00000617249	8	3878
ENST00000617249	9	492
ENST00000617249	10	4741
ENST00000617249	11	16633
ENST00000617249	12	1416
ENST00000576416	0	1720
ENST00000576416	1	738
ENST00000576416	2	203
ENST00000576416	3	156
ENST00000576416	4	1590
ENST00000292401	0	868
ENST00000292401	1	3315
ENST00000292401	2	3938
ENST00000354914	0	7498
ENST00000354914	1	25011
ENST00000354914	2	2313
ENST00000354914	3	2416
ENST00000354914	4	11827
ENST00000354914	5	44168
ENST00000354914	6	20961
ENST00000354914	7	4626
ENST00000311320	0	505
ENST00000311320	1	117
ENST00000311320	2	260
ENST00000311320	3	289
ENST00000311320	4	155
ENST00000311320	5	111
ENST00000311320	6	79
ENST00000311320	7	101
ENST00000311320	8	158
ENST00000265560	0	362
ENST00000265560	1	1841
ENST00000265560	2	3139
ENST00000265560	3	329
ENST00000265560	4	264
ENST00000265560	5	1178
ENST00000265560	6	6184
ENST00000265560	7	1808
ENST00000265560	8	3271
ENST00000265560	9	587
ENST00000265560	10	1831
ENST00000265560	11	1692
ENST00000265560	12	3172
ENST00000265560	13	4731
ENST00000265560	14	776
ENST00000265560	15	13047
ENST00000265560	16	130
ENST00000265560	17	679
ENST00000265560	18	1840
ENST00000265560	19	7652
ENST00000265560	20	4327
ENST00000231420	0	4936
ENST00000231420	1	6138
ENST00000231420	2	2804
ENST00000231420	3	941
ENST00000231420	4	11643
ENST00000231420	5	554
ENST00000231420	6	6221
ENST00000231420	7	634
ENST00000231420	8	1668
ENST00000231420	9	1625
ENST00000231420	10	2258
ENST00000231420	11	1066
ENST00000231420	12	7141
ENST00000372488	0	665
ENST00000372488	1	920
ENST00000372488	2	1275
ENST00000372488	3	275
ENST00000372488	4	514
ENST00000252934	0	17532
ENST00000252934	1	3092
ENST00000252934	2	7203
ENST00000252934	3	2310
ENST00000252934	4	15565
ENST00000252934	5	10931
ENST00000252934	6	9140
ENST00000252934	7	1529
ENST00000252934	8	66420
ENST00000252934	9	35968
ENST00000252934	10	490
ENST00000296785	0	553
ENST00000296785	1	835
ENST00000296785	2	472
ENST00000296785	3	501
ENST00000296785	4	1989
ENST00000296785	5	3489
ENST00000296785	6	1304
ENST00000296785	7	2146
ENST00000273990	0	1725
ENST00000273990	1	270
ENST00000374497	0	143
ENST00000374497	1	243
ENST00000374497	2	110
ENST00000374497	3	93
ENST00000374497	4	91
ENST00000374497	5	547
ENST00000374497	6	245
ENST00000374497	7	384
ENST00000374497	8	156
ENST00000374497	9	353
ENST00000374497	10	950
ENST00000272433	0	16031
ENST00000272433	1	7199
ENST00000272433	2	3036
ENST00000272433	3	16572
ENST00000272433	4	10600
ENST00000272433	5	1416
ENST00000272433	6	1037
ENST00000272433	7	18660
ENST00000272433	8	2257
ENST00000272433	9	611
ENST00000272433	10	17639
ENST00000272433	11	17596
ENST00000272433	12	13007
ENST00000302386	0	422
ENST00000302386	1	140
ENST00000302386	2	561
ENST00000372710	0	194
ENST00000372710	1	993
ENST00000278483	0	3766
ENST00000278483	1	30896
ENST00000278483	2	7072
ENST00000278483	3	862
ENST00000611874	0	19068
ENST00000611874	1	14694
ENST00000611874	2	1735
ENST00000611874	3	1425
ENST00000611874	4	6728
ENST00000611874	5	87
ENST00000611874	6	5524
ENST00000611874	7	1324
ENST00000611874	8	174
ENST00000611874	9	846
ENST00000242104	0	1542
ENST00000242104	1	1264
ENST00000242104	2	2064
ENST00000392514	0	387
ENST00000392514	1	1091
ENST00000392514	2	114
ENST00000392514	3	117
ENST00000392514	4	104
ENST00000392514	5	1244
ENST00000392514	6	251
ENST00000637992	0	8817
ENST00000637992	1	571
ENST00000637992	2	21382
ENST00000637992	3	1815
ENST00000637992	4	22915
ENST00000637992	5	9796
ENST00000637992	6	19651
ENST00000637992	7	1657
ENST00000637992	8	6622
ENST00000637992	9	706
ENST00000637992	10	16206
ENST00000637992	11	2493
ENST00000637992	12	1329
ENST00000637992	13	3222
ENST00000637992	14	5445
ENST00000637992	15	6621
ENST00000637992	16	1349
ENST00000637992	17	1157
ENST00000637992	18	237
ENST00000637992	19	3240
ENST00000637992	20	5706
ENST00000637992	21	943
ENST00000637992	22	1396
ENST00000637992	23	1792
ENST00000637992	24	31684
ENST00000637992	25	1177
ENST00000637992	26	1759
ENST00000637992	27	3208
ENST00000637992	28	10002
ENST00000637992	29	3717
ENST00000637992	30	6019
ENST00000637992	31	1657
ENST00000637992	32	1333
ENST00000637992	33	4630
ENST00000637992	34	3920
ENST00000637992	35	1703
ENST00000637992	36	8188
ENST00000637992	37	4006
ENST00000637992	38	579
ENST00000637992	39	32984
ENST00000309657	0	118
ENST00000309657	1	94
ENST00000309657	2	246
ENST00000309657	3	504
ENST00000309657	4	129
ENST00000309657	5	262
ENST00000309657	6	297
ENST00000367635	0	51262
ENST00000367635	1	7596
ENST00000367635	2	1034
ENST00000367635	3	22437
ENST00000367635	4	3186
ENST00000367635	5	10207
ENST00000367635	6	11719
ENST00000367635	7	43947
ENST00000367635	8	1266
ENST00000367635	9	4473
ENST00000367635	10	1542
ENST00000367635	11	757
ENST00000367635	12	3521
ENST00000367635	13	2533
ENST00000367635	14	1611
ENST00000367635	15	3639
ENST00000367635	16	4349
ENST00000367635	17	4564
ENST00000367635	18	9462
ENST00000440859	0	4703
ENST00000440859	1	4363
ENST00000440859	2	383
ENST00000440859	3	1439
ENST00000440859	4	2651
ENST00000040738	0	6709
ENST00000040738	1	411
ENST00000040738	2	94
ENST00000040738	3	2296
ENST00000040738	4	1046
ENST00000040738	5	77
ENST00000040738	6	1029
ENST00000040738	7	341
ENST00000040738	8	3659
ENST00000040738	9	1223
ENST00000040738	10	950
ENST00000040738	11	1593
ENST00000040738	12	1476
ENST00000040738	13	3893
ENST00000040738	14	1159
ENST00000040738	15	1777
ENST00000040738	16	2032
ENST00000040738	17	1340
ENST00000040738	18	626
ENST00000040738	19	1527
ENST00000040738	20	2411
ENST00000040738	21	534
ENST00000040738	22	501
ENST00000040738	23	4440
ENST00000040738	24	7277
ENST00000621469	0	272
ENST00000621469	1	22581
ENST00000621469	2	1201
ENST00000621469	3	481
ENST00000621469	4	2076
ENST00000621469	5	1177
ENST00000621469	6	354
ENST00000621469	7	475
ENST00000621469	8	297
ENST00000621469	9	690
ENST00000314121	0	101
ENST00000314121	1	199
ENST00000314121	2	6955
ENST00000314121	3	538
ENST00000314121	4	1989
ENST00000314121	5	382
ENST00000314121	6	638
ENST00000314121	7	5169
ENST00000314121	8	1208
ENST00000314121	9	297
ENST00000314121	10	557
ENST00000314121	11	3174
ENST00000314121	12	3264
ENST00000314121	13	6064
ENST00000457714	0	36522
ENST00000457714	1	169200
ENST00000457714	2	202588
ENST00000457714	3	467482
ENST00000457714	4	3333
ENST00000457714	5	830
ENST00000450114	0	1378
ENST00000450114	1	136
ENST00000450114	2	193
ENST00000450114	3	482
ENST00000450114	4	4268
ENST00000450114	5	3579
ENST00000450114	6	88
ENST00000450114	7	921
ENST00000450114	8	91
ENST00000450114	9	1592
ENST00000262294	0	2138
ENST00000262294	1	10613
ENST00000262294	2	3163
ENST00000262294	3	1496
ENST00000262294	4	10990
ENST00000262294	5	3172
ENST00000262294	6	9722
ENST00000262294	7	5784
ENST00000262294	8	1358
ENST00000262294	9	1820
ENST00000262294	10	5546
ENST00000262294	11	3977
ENST00000262294	12	1458
ENST00000262294	13	1706
ENST00000262294	14	6417
ENST00000262294	15	4699
ENST00000262294	16	4039
ENST00000262294	17	1219
ENST00000262294	18	2782
ENST00000262294	19	4201
ENST00000262294	20	2892
ENST00000262294	21	12952
ENST00000262294	22	2046
ENST00000306125	0	1912
ENST00000306125	1	74
ENST00000306125	2	94
ENST00000306125	3	119
ENST00000306125	4	192
ENST00000306125	5	120
ENST00000306125	6	90
ENST00000306125	7	78
ENST00000306125	8	113
ENST00000306125	9	107
ENST00000306125	10	98
ENST00000306125	11	81
ENST00000306125	12	116
ENST00000306125	13	680
ENST00000306125	14	178
ENST00000306125	15	122
ENST00000306125	16	305
ENST00000306125	17	153
ENST00000306125	18	872
ENST00000306125	19	221
ENST00000306125	20	156
ENST00000306125	21	351
ENST00000306125	22	145
ENST00000564466	0	575
ENST00000564466	1	698
ENST00000564466	2	1183
ENST00000564466	3	2584
ENST00000564466	4	6768
ENST00000564466	5	1430
ENST00000564466	6	5286
ENST00000564466	7	15278
ENST00000353265	0	42103
ENST00000353265	1	44344
ENST00000335987	0	6557
ENST00000335987	1	289
ENST00000335987	2	318
ENST00000316144	0	2003
ENST00000316144	1	334
ENST00000316144	2	1067
ENST00000316144	3	245
ENST00000316144	4	86
ENST00000316144	5	383
ENST00000338437	0	2502
ENST00000338437	1	3313
ENST00000338437	2	803
ENST00000338437	3	105
ENST00000338437	4	985
ENST00000338437	5	508
ENST00000281701	0	3555
ENST00000281701	1	1904
ENST00000281701	2	3216
ENST00000281701	3	13629
ENST00000281701	4	17715
ENST00000281701	5	7205
ENST00000281701	6	5664
ENST00000281701	7	4840
ENST00000281701	8	1644
ENST00000281701	9	1490
ENST00000281701	10	4533
ENST00000281701	11	2089
ENST00000281701	12	3943
ENST00000281701	13	3059
ENST00000281701	14	878
ENST00000281701	15	221
ENST00000281701	16	2824
ENST00000281701	17	3536
ENST00000281701	18	5836
ENST00000281701	19	84
ENST00000281701	20	8460
ENST00000281701	21	3606
ENST00000348165	0	24471
ENST00000348165	1	5184
ENST00000348165	2	1181
ENST00000348165	3	4468
ENST00000348165	4	3655
ENST00000348165	5	2670
ENST00000348165	6	436
ENST00000348165	7	1549
ENST00000348165	8	2804
ENST00000348165	9	14699
ENST00000348165	10	5590
ENST00000348165	11	147
ENST00000348165	12	8931
ENST00000348165	13	3717
ENST00000348165	14	2477
ENST00000348165	15	2055
ENST00000348165	16	5540
ENST00000348165	17	17040
ENST00000348165	18	5373
ENST00000348165	19	101
ENST00000348165	20	2603
ENST00000348165	21	10540
ENST00000613397	0	752
ENST00000613397	1	94
ENST00000613397	2	11952
ENST00000613397	3	693
ENST00000613397	4	4589
ENST00000613397	5	8947
ENST00000613397	6	106
ENST00000613397	7	91
ENST00000348462	0	2115
ENST00000348462	1	1154
ENST00000348462	2	354
ENST00000373032	0	5430
ENST00000373032	1	1317
ENST00000373032	2	11734
ENST00000379263	0	303
ENST00000379263	1	2662
ENST00000379263	2	116
ENST00000379263	3	741
ENST00000379263	4	2594
ENST00000379263	5	77
ENST00000379263	6	2087
ENST00000379263	7	429
ENST00000379263	8	70
ENST00000379263	9	803
ENST00000379263	10	818
ENST00000379263	11	1980
ENST00000379263	12	971
ENST00000379263	13	9981
ENST00000379263	14	3952
ENST00000379263	15	2604
ENST00000582783	0	1629
ENST00000582783	1	2257
ENST00000582783	2	1926
ENST00000582783	3	5300
ENST00000582783	4	2180
ENST00000582783	5	95
ENST00000582783	6	5431
ENST00000582783	7	6546
ENST00000341949	0	96
ENST00000341949	1	100
ENST00000341949	2	71
ENST00000341949	3	88
ENST00000341949	4	100
ENST00000341949	5	100
ENST00000341949	6	380
ENST00000341949	7	77
ENST00000341949	8	99
ENST00000341949	9	153
ENST00000341949	10	81
ENST00000393366	0	498
ENST00000393366	1	915
ENST00000393366	2	706
ENST00000393366	3	320
ENST00000623527	0	678
ENST00000623527	1	915
ENST00000623527	2	1135
ENST00000623527	3	1195
ENST00000623527	4	1479
ENST00000623527	5	1119
ENST00000623527	6	1059
ENST00000623527	7	1403
ENST00000623527	8	1221
ENST00000623527	9	2246
ENST00000623527	10	351
ENST00000623527	11	2119
ENST00000623527	12	482
ENST00000623527	13	463
ENST00000623527	14	683
ENST00000623527	15	733
ENST00000389484	0	1459
ENST00000389484	1	3267
ENST00000389484	2	1145
ENST00000389484	3	7553
ENST00000389484	4	23079
ENST00000389484	5	4077
ENST00000389484	6	23209
ENST00000389484	7	16965
ENST00000389484	8	6863
ENST00000389484	9	1804
ENST00000389484	10	1695
ENST00000389484	11	8574
ENST00000389484	12	1055
ENST00000389484	13	14958
ENST00000389484	14	1914
ENST00000389484	15	3269
ENST00000389484	16	1502
ENST00000389484	17	704
ENST00000389484	18	5714
ENST00000389484	19	5926
ENST00000389484	20	336
ENST00000389484	21	1722
ENST00000389484	22	5042
ENST00000389484	23	7606
ENST00000389484	24	56494
ENST00000389484	25	1706
ENST00000389484	26	113
ENST00000389484	27	5888
ENST00000389484	28	5793
ENST00000389484	29	859
ENST00000389484	30	17486
ENST00000389484	31	10005
ENST00000389484	32	2092
ENST00000389484	33	4868
ENST00000389484	34	2871
ENST00000389484	35	5938
ENST00000389484	36	1088
ENST00000389484	37	3692
ENST00000389484	38	3009
ENST00000389484	39	4596
ENST00000389484	40	2116
ENST00000389484	41	8832
ENST00000389484	42	243
ENST00000389484	43	7670
ENST00000389484	44	2440
ENST00000389484	45	4263
ENST00000389484	46	680
ENST00000389484	47	56659
ENST00000389484	48	2614
ENST00000389484	49	98610
ENST00000389484	50	1099
ENST00000389484	51	295
ENST00000389484	52	134
ENST00000389484	53	13419
ENST00000389484	54	579
ENST00000389484	55	52396
ENST00000389484	56	1536
ENST00000389484	57	5091
ENST00000389484	58	37418
ENST00000389484	59	26184
ENST00000389484	60	832
ENST00000389484	61	9009
ENST00000389484	62	1322
ENST00000389484	63	15806
ENST00000389484	64	264
ENST00000389484	65	15553
ENST00000389484	66	2116
ENST00000389484	67	16584
ENST00000389484	68	4711
ENST00000389484	69	14887
ENST00000389484	70	27087
ENST00000389484	71	1457
ENST00000389484	72	30219
ENST00000389484	73	7255
ENST00000389484	74	4337
ENST00000389484	75	11199
ENST00000389484	76	8098
ENST00000389484	77	1950
ENST00000389484	78	4006
ENST00000389484	79	28883
ENST00000389484	80	5893
ENST00000389484	81	3623
ENST00000389484	82	2996
ENST00000389484	83	126147
ENST00000389484	84	40599
ENST00000389484	85	17785
ENST00000389484	86	7167
ENST00000389484	87	225754
ENST00000389484	88	329745
ENST00000389484	89	320246
ENST00000263991	0	844
ENST00000263991	1	40099
ENST00000263991	2	16813
ENST00000263991	3	6977
ENST00000263991	4	54694
ENST00000263991	5	4750
ENST00000263991	6	27247
ENST00000263991	7	658
ENST00000263991	8	5439
ENST00000263991	9	9374
ENST00000263991	10	68185
ENST00000263991	11	905
ENST00000263991	12	4409
ENST00000263991	13	6354
ENST00000263991	14	23527
ENST00000263991	15	8595
ENST00000263991	16	2677
ENST00000263991	17	2689
ENST00000263991	18	202
ENST00000263991	19	2665
ENST00000263991	20	40768
ENST00000263991	21	1108
ENST00000263991	22	6249
ENST00000263991	23	229
ENST00000394440	0	733
ENST00000394440	1	2528
ENST00000394440	2	141
ENST00000394440	3	413
ENST00000394440	4	84
ENST00000394440	5	2801
ENST00000394440	6	685
ENST00000394440	7	340
ENST00000394440	8	1354
ENST00000394440	9	1274
ENST00000394440	10	3064
ENST00000394440	11	1471
ENST00000394440	12	3308
ENST00000374672	0	1101
ENST00000374672	1	102
ENST00000374672	2	662
ENST00000374672	3	117
ENST00000217961	0	33509
ENST00000217961	1	3905
ENST00000217961	2	102
ENST00000217961	3	1760
ENST00000217961	4	16178
ENST00000217961	5	28958
ENST00000217961	6	20155
ENST00000217961	7	8487
ENST00000217961	8	15780
ENST00000341529	0	12560
ENST00000341529	1	7261
ENST00000341529	2	1226
ENST00000341529	3	917
ENST00000341529	4	880
ENST00000341529	5	1545
ENST00000341529	6	3675
ENST00000341529	7	1780
ENST00000341529	8	349
ENST00000341529	9	2209
ENST00000341529	10	1635
ENST00000416240	0	277
ENST00000416240	1	93
ENST00000416240	2	9745
ENST00000416240	3	14674
ENST00000416240	4	23348
ENST00000416240	5	1346
ENST00000416240	6	12752
ENST00000416240	7	491
ENST00000416240	8	4279
ENST00000416240	9	202
ENST00000416240	10	1434
ENST00000416240	11	1789
ENST00000416240	12	15654
ENST00000416240	13	25824
ENST00000416240	14	42278
ENST00000416240	15	19559
ENST00000416240	16	24990
ENST00000409572	0	149
ENST00000409572	1	389
ENST00000409572	2	930
ENST00000409572	3	389
ENST00000409572	4	789
ENST00000409572	5	479
ENST00000409572	6	11248
ENST00000265097	0	918
ENST00000265097	1	121
ENST00000265097	2	3516
ENST00000265097	3	1955
ENST00000265097	4	674
ENST00000242827	0	1848
ENST00000242827	1	6581
ENST00000242827	2	21407
ENST00000164024	0	1441
ENST00000164024	1	764
ENST00000164024	2	326
ENST00000164024	3	348
ENST00000164024	4	268
ENST00000164024	5	82
ENST00000164024	6	470
ENST00000164024	7	538
ENST00000164024	8	420
ENST00000164024	9	206
ENST00000164024	10	233
ENST00000164024	11	92
ENST00000164024	12	221
ENST00000164024	13	505
ENST00000164024	14	912
ENST00000164024	15	269
ENST00000164024	16	257
ENST00000164024	17	192
ENST00000164024	18	1264
ENST00000164024	19	310
ENST00000164024	20	283
ENST00000164024	21	97
ENST00000164024	22	158
ENST00000164024	23	388
ENST00000164024	24	448
ENST00000164024	25	431
ENST00000164024	26	89
ENST00000164024	27	285
ENST00000164024	28	591
ENST00000164024	29	104
ENST00000164024	30	341
ENST00000164024	31	288
ENST00000164024	32	332
ENST00000164024	33	1538
ENST00000396124	0	6789
ENST00000396124	1	3359
ENST00000396124	2	5993
ENST00000396124	3	3918
ENST00000396124	4	1346
ENST00000396124	5	1329
ENST00000396124	6	3615
ENST00000396124	7	5578
ENST00000382031	0	963
ENST00000382031	1	8349
ENST00000382031	2	248
ENST00000382031	3	211
ENST00000382031	4	141
ENST00000382031	5	198
ENST00000399173	0	96
ENST00000399173	1	1079
ENST00000399173	2	266
ENST00000399173	3	507
ENST00000399173	4	75
ENST00000399173	5	1012
ENST00000399173	6	186
ENST00000399173	7	4262
ENST00000399173	8	1384
ENST00000399173	9	546
ENST00000399173	10	1159
ENST00000399173	11	894
ENST00000621492	0	10391
ENST00000621492	1	4587
ENST00000621492	2	346
ENST00000621492	3	1944
ENST00000621492	4	496
ENST00000621492	5	314
ENST00000621492	6	130
ENST00000621492	7	5371
ENST00000621492	8	1182
ENST00000621492	9	281
ENST00000621492	10	235
ENST00000621492	11	1037
ENST00000621492	12	498
ENST00000621492	13	402
ENST00000621492	14	596
ENST00000621492	15	3897
ENST00000621492	16	6641
ENST00000621492	17	3515
ENST00000621492	18	26892
ENST00000376509	0	100
ENST00000376509	1	448
ENST00000376509	2	2388
ENST00000376509	3	704
ENST00000376509	4	128
ENST00000588025	0	1264
ENST00000588025	1	183
ENST00000588025	2	112
ENST00000588025	3	96
ENST00000588025	4	86
ENST00000588025	5	3167
ENST00000588025	6	77
ENST00000588025	7	91
ENST00000588025	8	1375
ENST00000588025	9	87
ENST00000588025	10	84
ENST00000588025	11	2800
ENST00000588025	12	80
ENST00000583535	0	917
ENST00000583535	1	107
ENST00000583535	2	154
ENST00000583535	3	91
ENST00000583535	4	1152
ENST00000583535	5	76
ENST00000583535	6	459
ENST00000583535	7	806
ENST00000583535	8	301
ENST00000583535	9	657
ENST00000583535	10	343
ENST00000583535	11	171
ENST00000583535	12	1955
ENST00000583535	13	107
ENST00000583535	14	440
ENST00000583535	15	80
ENST00000583535	16	108
ENST00000583535	17	85
ENST00000583535	18	193
ENST00000583535	19	81
ENST00000583535	20	93
ENST00000583535	21	398
ENST00000583535	22	82
ENST00000583535	23	867
ENST00000583535	24	106
ENST00000583535	25	102
ENST00000583535	26	1354
ENST00000583535	27	83
ENST00000583535	28	1004
ENST00000583535	29	83
ENST00000583535	30	1149
ENST00000583535	31	82
ENST00000583535	32	1130
ENST00000583535	33	927
ENST00000583535	34	688
ENST00000583535	35	1110
ENST00000583535	36	751
ENST00000583535	37	2297
ENST00000583535	38	1017
ENST00000583535	39	1140
ENST00000352078	0	2420
ENST00000352078	1	3110
ENST00000352078	2	5175
ENST00000352078	3	1686
ENST00000352078	4	251
ENST00000352078	5	681
ENST00000424512	0	354
ENST00000424512	1	448
ENST00000424512	2	1194
ENST00000263708	0	49452
ENST00000263708	1	52544
ENST00000263708	2	14679
ENST00000263708	3	98
ENST00000263708	4	4243
ENST00000263708	5	266
ENST00000263708	6	353
ENST00000263708	7	3171
ENST00000263708	8	14835
ENST00000263708	9	14372
ENST00000263708	10	4826
ENST00000263708	11	6356
ENST00000263708	12	5757
ENST00000263708	13	2250
ENST00000263708	14	10122
ENST00000263708	15	1100
ENST00000263708	16	93
ENST00000263708	17	5398
ENST00000263708	18	3027
ENST00000263708	19	1520
ENST00000263708	20	81
ENST00000263708	21	3729
ENST00000263708	22	1662
ENST00000263708	23	2752
ENST00000263708	24	2191
ENST00000263708	25	9011
ENST00000221996	0	12398
ENST00000221996	1	1699
ENST00000221996	2	2925
ENST00000447750	0	1223
ENST00000447750	1	134
ENST00000447750	2	141
ENST00000447750	3	800
ENST00000447750	4	235
ENST00000447750	5	589
ENST00000447750	6	427
ENST00000447750	7	316
ENST00000447750	8	118
ENST00000447750	9	91
ENST00000242067	0	16200
ENST00000242067	1	6336
ENST00000242067	2	2786
ENST00000242067	3	21775
ENST00000242067	4	79644
ENST00000242067	5	6879
ENST00000242067	6	8637
ENST00000242067	7	631
ENST00000242067	8	62484
ENST00000242067	9	4274
ENST00000242067	10	3607
ENST00000242067	11	4433
ENST00000242067	12	2048
ENST00000242067	13	1535
ENST00000242067	14	4981
ENST00000242067	15	9771
ENST00000242067	16	15803
ENST00000242067	17	4153
ENST00000242067	18	117318
ENST00000242067	19	28308
ENST00000242067	20	70688
ENST00000242067	21	219
ENST00000451315	0	87
ENST00000451315	1	690
ENST00000451315	2	1248
ENST00000451315	3	256
ENST00000451315	4	2068
ENST00000451315	5	78
ENST00000451315	6	268
ENST00000298875	0	3993
ENST00000298875	1	4770
ENST00000298875	2	2877
ENST00000298875	3	79
ENST00000298875	4	1011
ENST00000298875	5	2735
ENST00000298875	6	3816
ENST00000298875	7	652
ENST00000298875	8	11063
ENST00000298875	9	664
ENST00000298875	10	1155
ENST00000298875	11	1027
ENST00000298875	12	1098
ENST00000298875	13	1829
ENST00000298875	14	405
ENST00000358368	0	99
ENST00000358368	1	89
ENST00000358368	2	199
ENST00000358368	3	100
ENST00000358368	4	176
ENST00000358368	5	98
ENST00000358368	6	1033
ENST00000358368	7	85
ENST00000358368	8	100
ENST00000358368	9	276
ENST00000358368	10	441
ENST00000358368	11	418
ENST00000358368	12	1434
ENST00000358368	13	91
ENST00000358368	14	972
ENST00000358368	15	287
ENST00000358368	16	298
ENST00000358368	17	1178
ENST00000272638	0	6255
ENST00000272638	1	5169
ENST00000272638	2	591
ENST00000272638	3	1239
ENST00000272638	4	6126
ENST00000272638	5	7857
ENST00000272638	6	747
ENST00000272638	7	1684
ENST00000272638	8	3701
ENST00000272638	9	2596
ENST00000272638	10	1103
ENST00000272638	11	2363
ENST00000309934	0	14159
ENST00000309934	1	1380
ENST00000309934	2	20601
ENST00000309934	3	13509
ENST00000309934	4	11932
ENST00000595883	0	960
ENST00000595883	1	2499
ENST00000595883	2	277
ENST00000595883	3	567
ENST00000595883	4	4282
ENST00000389554	0	573
ENST00000389554	1	370
ENST00000389554	2	569
ENST00000389554	3	1145
ENST00000389554	4	3111
ENST00000372680	0	684
ENST00000372680	1	1330
ENST00000635253	0	2081
ENST00000635253	1	16276
ENST00000635253	2	1119
ENST00000635253	3	355
ENST00000635253	4	123
ENST00000635253	5	1543
ENST00000635253	6	9572
ENST00000635253	7	1521
ENST00000635253	8	3638
ENST00000635253	9	1427
ENST00000635253	10	1113
ENST00000635253	11	657
ENST00000635253	12	8132
ENST00000635253	13	899
ENST00000635253	14	2145
ENST00000635253	15	2518
ENST00000635253	16	2770
ENST00000635253	17	109
ENST00000635253	18	14252
ENST00000635253	19	971
ENST00000635253	20	6046
ENST00000635253	21	2258
ENST00000635253	22	1483
ENST00000635253	23	93
ENST00000635253	24	2715
ENST00000635253	25	952
ENST00000635253	26	1201
ENST00000635253	27	7692
ENST00000635253	28	2923
ENST00000635253	29	2999
ENST00000635253	30	2396
ENST00000635253	31	15558
ENST00000635253	32	1464
ENST00000635253	33	4217
ENST00000635253	34	3252
ENST00000635253	35	32081
ENST00000635253	36	1031
ENST00000635253	37	5265
ENST00000635253	38	5838
ENST00000635253	39	2092
ENST00000635253	40	1194
ENST00000635253	41	1614
ENST00000635253	42	11087
ENST00000635253	43	329
ENST00000635253	44	96
ENST00000635253	45	5180
ENST00000635253	46	190
ENST00000635253	47	8865
ENST00000635253	48	25096
ENST00000514480	0	441
ENST00000514480	1	1239
[truncated: 116,574 more rows]
